# Supplementary material for: Exogenous Alanine Reverses the Bacterial Resistance to Zhongshengmycin with the Promotion of the P Cycle in Xanthomonas oryzae
Source: Antibiotics (Basel). 2022 Feb 14;11(2):245. doi: 10.3390/antibiotics11020245 (PMC8868265; doi:10.3390/antibiotics11020245)
Supplement: Supplementary file 1 [file antibiotics-11-00245-s001.zip]

Archive with 1 entries (1 files):
- antibiotics-1559484-supplementary.pdf
